# Supplementary material for: A20 critically controls microglia activation and inhibits inflammasome-dependent neuroinflammation
Source: Nat Commun. 2018 May 23;9:2036. doi: 10.1038/s41467-018-04376-5 (PMC5964249; doi:10.1038/s41467-018-04376-5)
Supplement: Supplementary file 4 — Supplementary Data 1 [file 41467_2018_4376_MOESM4_ESM.xlsx]

## Sheet: A20_vs_WT_untreated_p0_01_lfc_2
Altered microglial gene profile in A20Cx3Cr1-KO microglia compared to control microglia. Significantly up- and down- regulated genes (p < 0.01 and fourfold change). The significance of genes is indicated by the given p values.
GeneID	Symbol	Alias	GO	length	logFC	AveExpr	t	P.Value	adj.P.Val	B
ENSMUSG00000092591	NA	NA	NA	1334	8.05372	-2.05757	15.0402	3.99938e-13	4.09389e-10	15.4413
ENSMUSG00000028037	Ifi44	A430056A10Rik	GO:0003674	6129	7.91152	2.4099	8.56609	1.7345e-08	2.55563e-06	9.09223
ENSMUSG00000023078	Cxcl13	4631412M08Rik	GO:0002518	1150	7.62723	6.61683	12.089	3.06688e-11	1.6121e-08	15.6192
ENSMUSG00000047878	A4galt	A4galt	GO:0001576	2171	7.55135	-2.15957	8.91518	8.65646e-09	1.45137e-06	8.78047
ENSMUSG00000032661	Oas3	Oasl10	GO:0000166	7069	7.44494	1.38816	9.68943	1.95924e-09	4.5121e-07	10.5641
ENSMUSG00000078763	Slfn1	AV316259	GO:0000122	1864	6.87415	-0.414331	10.2784	6.64867e-10	1.87406e-07	10.7345
ENSMUSG00000009376	Met	AI838057	GO:0000122	7679	6.81595	0.643193	5.66096	1.04652e-05	0.000505054	3.28699
ENSMUSG00000092340	NA	NA	NA	902	6.74339	-3.7014	15.1541	3.43158e-13	3.70782e-10	14.8695
ENSMUSG00000022586	Ly6i	AI789751	GO:0005886	1156	6.59799	4.45667	9.06678	6.43281e-09	1.16927e-06	10.0585
ENSMUSG00000079363	Gbp4	AW228052	GO:0000122	7494	6.52546	1.0037	7.20733	3.02557e-07	2.71534e-05	6.30178
ENSMUSG00000025279	Dnase1l3	DNasegamma	GO:0003677	5151	6.44425	-0.0654163	9.16073	5.35966e-09	1.02196e-06	9.68017
ENSMUSG00000014543	Klra17	Ly49q	NA	1192	6.39918	-2.05263	9.43788	3.14873e-09	6.51486e-07	9.4219
ENSMUSG00000070501	BC094916	Ifi214	GO:0000978	8107	6.37962	-1.12607	7.86962	7.28165e-08	8.8513e-06	7.11967
ENSMUSG00000021362	Gcm2	Gcm-rs1	GO:0003677	2879	6.33003	-3.80061	14.1619	1.34747e-12	1.27903e-09	14.043
ENSMUSG00000079339	Ifit1bl1	Gm14446	GO:0003723	2275	6.14336	-0.117328	5.16717	3.42637e-05	0.00134898	2.36273
ENSMUSG00000027072	Prg3	MBP2	GO:0001694	949	6.1388	-1.80016	12.1895	2.61168e-11	1.47653e-08	12.4534
ENSMUSG00000026536	Mnda	A730048F03	GO:0000978	1785	6.07743	3.62051	6.27708	2.46424e-06	0.000154106	4.72764
ENSMUSG00000024164	C3	AI255234	GO:0001798	5143	6.05253	5.16715	10.2967	6.43351e-10	1.87406e-07	12.6766
ENSMUSG00000032690	Oas2	Oasl11	GO:0000166	4451	5.9448	2.45469	6.01393	4.547e-06	0.000257827	4.21767
ENSMUSG00000024210	Ip6k3	D830007E07Rik	GO:0000166	2307	5.90424	-0.206098	6.11996	3.54904e-06	0.000208536	4.28952
ENSMUSG00000020310	Madcam1	AV211525	GO:0002687	1420	5.87053	2.17943	11.9546	3.80758e-11	1.89881e-08	13.7582
ENSMUSG00000055110	A630012P03Rik	A630012P03Rik	NA	1974	5.82988	-2.02179	10.8736	2.32485e-10	8.53131e-08	10.9106
ENSMUSG00000043939	A530064D06Rik	Trem4	GO:0003674	1913	5.81212	-0.338885	6.9513	5.32975e-07	4.23899e-05	6.08157
ENSMUSG00000032184	Lysmd2	2210402C18Rik	GO:0003674	1200	5.72337	-1.09301	8.8881	9.13075e-09	1.50495e-06	8.62841
ENSMUSG00000043659	Npsr1	9330128H10Rik	GO:0004871	3946	5.6617	-1.35391	9.92746	1.25958e-09	3.06221e-07	10.3186
ENSMUSG00000016283	H2-M2	H-2M2	GO:0002474	1551	5.56432	0.527647	9.51321	2.72946e-09	5.77014e-07	10.04
ENSMUSG00000104713	Gbp6	AI595338	GO:0003674	5954	5.49992	1.41864	7.33312	2.29809e-07	2.19096e-05	6.632
ENSMUSG00000078921	Tgtp2	OTTMUSG00000005537	GO:0003674	2938	5.48926	1.90104	7.75016	9.37399e-08	1.09171e-05	7.71842
ENSMUSG00000073409	H2-Q8	H-2Q8	GO:0002474	2085	5.48505	7.60301	26.9268	1.91061e-18	1.23865e-14	31.476
ENSMUSG00000060550	H2-Q7	H-2Q7	GO:0002376	4265	5.36381	6.1756	18.3147	6.91367e-15	1.49404e-11	23.4929
ENSMUSG00000035042	Ccl5	MuRantes	GO:0000165	960	5.35343	7.83276	7.02198	4.55459e-07	3.75349e-05	6.46554
ENSMUSG00000073491	Pydc4	E030037K03Rik	GO:0000978	6839	5.34468	2.83501	8.27921	3.10758e-08	4.28648e-06	8.81819
ENSMUSG00000029417	Cxcl9	BB139920	GO:0002690	3016	5.1792	4.58617	7.80704	8.30977e-08	9.91513e-06	8.0985
ENSMUSG00000041827	Oasl1	7530414C13Rik	GO:0002376	2608	5.14244	5.60652	5.37286	2.08539e-05	0.000895336	2.8229
ENSMUSG00000039232	Stx11	5830405C08Rik	GO:0000149	2396	5.13161	2.36276	6.65858	1.02891e-06	7.17248e-05	5.36022
ENSMUSG00000027400	Pdyn	Dyn	GO:0001515	2887	5.07508	2.99599	7.42842	1.86845e-07	1.8932e-05	7.08935
ENSMUSG00000035355	Kcnh4	BEC2	GO:0005249	3954	5.06164	-0.90985	5.81278	7.30027e-06	0.000377614	3.42528
ENSMUSG00000037849	NA	NA	NA	3054	5.01689	4.16647	6.49452	1.49466e-06	9.62572e-05	5.37193
ENSMUSG00000054072	Iigp1	2900074L10Rik	GO:0000166	3121	4.99252	3.11698	6.15223	3.29212e-06	0.000195806	4.61695
ENSMUSG00000066861	Oas1g	AI449562	GO:0001730	2340	4.98463	1.71553	10.8844	2.28162e-10	8.53131e-08	12.5936
ENSMUSG00000021298	Gpr132	G2a	GO:0000082	2439	4.91757	1.44765	7.76501	9.08321e-08	1.07066e-05	7.01177
ENSMUSG00000024806	Mlana	A930034P04Rik	GO:0005789	623	4.89263	-2.38318	7.15726	3.37751e-07	2.97236e-05	5.81673
ENSMUSG00000034438	Gbp8	5830443L24Rik	GO:0003674	3443	4.87103	-1.67155	5.00652	5.06052e-05	0.00184657	1.97075
ENSMUSG00000020641	Rsad2	2510004L01Rik	GO:0001503	4328	4.8538	6.38573	5.70732	9.37299e-06	0.000460658	3.44111
ENSMUSG00000015340	Cybb	C88302	GO:0005244	5808	4.79426	8.28393	9.00832	7.21049e-09	1.26962e-06	10.4572
ENSMUSG00000034833	Tespa1	5830405N20Rik	GO:0003674	1694	4.78098	-3.80097	6.03522	4.32584e-06	0.000248181	3.72337
ENSMUSG00000024066	Xdh	XO	GO:0001933	4587	4.77373	2.77399	5.21996	3.0155e-05	0.00120428	2.49263
ENSMUSG00000087477	NA	NA	NA	346	4.73605	-0.761972	7.40968	1.94586e-07	1.91354e-05	6.31981
ENSMUSG00000062007	Hsh2d	ALX	GO:0002903	1824	4.70903	-3.81648	6.75493	8.27588e-07	6.00588e-05	4.98801
ENSMUSG00000017652	Cd40	AI326936	GO:0001934	3406	4.64475	5.92961	6.52709	1.3875e-06	9.08602e-05	5.44105
ENSMUSG00000092277	NA	NA	NA	1611	4.63289	-1.50679	7.35562	2.18826e-07	2.1069e-05	6.10542
ENSMUSG00000066363	Serpina3f	2A1	GO:0004867	2290	4.61724	0.725506	4.58249	0.00014258	0.00416371	0.934398
ENSMUSG00000073490	AI607873	AI607873	GO:0000978	3481	4.60322	4.90346	5.83443	6.93619e-06	0.00036264	3.86516
ENSMUSG00000019768	Esr1	ER	GO:0000790	13661	4.59304	3.5656	20.4248	6.99969e-16	1.94481e-12	26.0418
ENSMUSG00000062488	Ifit3b	I830012O16Rik	GO:0003723	2000	4.58764	3.16583	12.7411	1.10004e-11	6.9015e-09	16.5555
ENSMUSG00000024529	Lox	AI893619	GO:0001568	4810	4.57066	3.60123	6.6901	9.58029e-07	6.82517e-05	5.7904
ENSMUSG00000024371	C2	C2	GO:0002376	3872	4.51556	0.416346	8.21683	3.53284e-08	4.77154e-06	8.41806
ENSMUSG00000004359	Spic	AU019198	GO:0000981	3841	4.50162	-2.72556	5.06255	4.41608e-05	0.00164537	1.8508
ENSMUSG00000044703	Phf11a	4933417L10Rik	GO:0003674	1354	4.50125	2.66422	10.4925	4.53517e-10	1.40007e-07	12.7994
ENSMUSG00000060183	Cxcl11	Cxc11	NA	3794	4.50106	2.34341	4.87931	6.89888e-05	0.00237881	1.76012
ENSMUSG00000027962	Vcam1	CD106	GO:0002102	8870	4.47679	8.00256	21.6872	1.9653e-16	6.37053e-13	27.5685
ENSMUSG00000034855	Cxcl10	C7	GO:0002690	2252	4.45899	8.38099	5.26577	2.69948e-05	0.00111233	2.10692
ENSMUSG00000002055	Spag5	AI874642	GO:0000070	5624	4.44975	-2.84207	4.30951	0.000278522	0.0069627	0.417046
ENSMUSG00000020732	Rab37	B230331O03Rik	GO:0000166	5330	4.43734	-1.87334	7.90447	6.76689e-08	8.27731e-06	6.78322
ENSMUSG00000079457	NA	NA	NA	2496	4.42968	-2.91618	7.51092	1.5635e-07	1.70835e-05	6.24938
ENSMUSG00000020057	Dram1	1200002N14Rik	GO:0003674	3045	4.40464	0.457898	6.06791	4.00751e-06	0.000231282	4.01246
ENSMUSG00000029561	Oasl2	M1204	GO:0000166	6374	4.39157	6.21237	11.1099	1.54883e-10	6.54852e-08	14.2876
ENSMUSG00000091705	H2-Q2	BE136769	GO:0002474	2181	4.37133	0.230991	9.45223	3.06401e-09	6.40774e-07	9.76851
ENSMUSG00000045932	Ifit2	AV302338	GO:0002376	3927	4.32847	6.14883	9.78534	1.6384e-09	3.83919e-07	11.893
ENSMUSG00000054404	Slfn5	AI956840	GO:0000166	4427	4.31982	4.43331	6.03922	4.28557e-06	0.000246598	4.34897
ENSMUSG00000030156	Cd69	5830438K24Rik	GO:0005509	6509	4.27425	5.87127	4.34976	0.000252329	0.00655141	0.350315
ENSMUSG00000025498	Irf7	Irf7	GO:0000975	3776	4.27268	6.02223	9.62415	2.21427e-09	4.81651e-07	11.6842
ENSMUSG00000073418	C4b	C4	GO:0001848	5695	4.24671	4.91288	13.4173	3.96196e-12	2.85393e-09	17.7261
ENSMUSG00000021322	Aoah	4930433E13Rik	GO:0005576	2915	4.23759	4.60663	6.80512	7.392e-07	5.44572e-05	6.01308
ENSMUSG00000002602	Axl	AI323647	GO:0000166	5033	4.2357	7.32497	22.058	1.37078e-16	5.33206e-13	28.0547
ENSMUSG00000081817	NA	NA	NA	1588	4.23295	-3.29085	4.37606	0.00023656	0.00624267	0.471513
ENSMUSG00000032724	Abtb2	AW539457	GO:0003674	6032	4.22017	1.19387	4.42807	0.000208218	0.00564801	0.633415
ENSMUSG00000063428	Ddo	5330420D20Rik	GO:0003884	3000	4.16089	-3.37069	4.36664	0.000242089	0.00633699	0.492912
ENSMUSG00000052270	Fpr2	E330010I07Rik	GO:0004871	1296	4.14552	1.84064	4.78307	8.72649e-05	0.00286208	1.39743
ENSMUSG00000073489	Ifi204	Ifi16	GO:0000978	3561	4.09342	6.54357	12.6353	1.29568e-11	7.87492e-09	16.7498
ENSMUSG00000078920	Ifi47	47kDa	GO:0005783	2317	4.09009	4.1167	6.89105	6.09699e-07	4.66852e-05	6.21885
ENSMUSG00000068606	Gm4841	EG225594	GO:0003674	2838	4.08639	-1.64702	5.6474	1.08085e-05	0.000520333	3.30328
ENSMUSG00000036381	P2ry14	A330108O13Rik	GO:0004871	11059	4.08608	1.41204	9.32703	3.89067e-09	7.56696e-07	10.5354
ENSMUSG00000030402	Ppm1n	A930002H20	GO:0000287	2234	4.07203	0.22151	6.21151	2.86846e-06	0.000173796	4.35294
ENSMUSG00000079298	Klrb1b	Klrb1d	GO:0004872	2228	4.06842	1.28246	6.5035	1.4643e-06	9.49307e-05	4.93827
ENSMUSG00000034459	Ifit1	ISG56	GO:0002376	2656	4.06168	6.88759	5.49829	1.54319e-05	0.000706202	2.81488
ENSMUSG00000063660	Olfr98	MOR156-4	GO:0004888	1039	4.05002	-4.06827	7.42114	1.89816e-07	1.8932e-05	6.04611
ENSMUSG00000055413	H2-Q5	H-2Q5	NA	1591	4.0483	2.82931	11.0631	1.67757e-10	6.6586e-08	13.3094
ENSMUSG00000027514	Zbp1	2010010H03Rik	GO:0002376	3529	4.04157	4.81981	8.34207	2.73229e-08	3.85075e-06	9.23555
ENSMUSG00000076441	Ass1	AA408052	GO:0000050	2414	4.03962	0.577367	6.51808	1.41633e-06	9.21278e-05	4.72011
ENSMUSG00000074896	Ifit3	Ifi49	GO:0002376	1745	4.0075	5.8056	10.5988	3.75762e-10	1.23868e-07	13.3857
ENSMUSG00000076613	NA	NA	NA	2678	4.00224	-2.24185	7.62572	1.22201e-07	1.36591e-05	7.25316
ENSMUSG00000029322	Plac8	C15	GO:0003682	1592	3.96492	2.98969	9.18574	5.10643e-09	9.83316e-07	10.5666
ENSMUSG00000025492	Ifitm3	1110004C05Rik	GO:0002376	678	3.96067	7.33327	12.0501	3.26435e-11	1.67074e-08	15.8091
ENSMUSG00000047735	Samd9l	AA175286	GO:0002244	5427	3.94451	4.59881	6.01053	4.58332e-06	0.000259131	4.23735
ENSMUSG00000020638	Cmpk2	1200004E04Rik	GO:0000166	3198	3.93583	4.36737	6.39412	1.88148e-06	0.000118808	5.11478
ENSMUSG00000039899	Fgl2	AI385601	GO:0005576	3788	3.91031	6.27493	17.6602	1.47533e-14	2.60852e-11	23.4592
ENSMUSG00000047798	Cd300lf	CLIM1	GO:0002376	5149	3.88953	4.56894	6.10124	3.70744e-06	0.000215886	4.50584
ENSMUSG00000021280	Exoc3l4	1200009I06Rik	GO:0000145	2922	3.86996	1.53772	6.89454	6.04956e-07	4.65051e-05	5.88314
ENSMUSG00000068246	Apol9b	2310016F22Rik	GO:0003674	1545	3.86942	-3.58833	5.01318	4.97909e-05	0.00182365	1.70768
ENSMUSG00000085969	NA	NA	NA	856	3.86788	-3.66037	6.56008	1.28696e-06	8.57194e-05	4.62734
ENSMUSG00000021055	Esr2	ER[b]	GO:0000122	3368	3.85247	-4.38168	7.68866	1.06837e-07	1.22825e-05	6.33829
ENSMUSG00000035373	Ccl7	MCP-3	GO:0005125	801	3.84321	2.97766	4.71201	0.000103826	0.00323609	1.35187
ENSMUSG00000070421	Olfr658	MOR34-5	GO:0004984	2915	3.82015	-4.39594	6.84884	6.70124e-07	5.03214e-05	5.00798
ENSMUSG00000022246	Rai14	1700008J19Rik	GO:0005634	5008	3.81718	1.98469	5.33737	2.27137e-05	0.000966502	2.69385
ENSMUSG00000031304	Il2rg	CD132	GO:0004896	2387	3.80443	6.22793	17.4389	1.91682e-14	3.10669e-11	22.8439
ENSMUSG00000024791	Cdca5	2610036L13Rik	GO:0000082	2129	3.79543	-0.134488	5.56701	1.30926e-05	0.000614175	3.19997
ENSMUSG00000091144	Phf11c	EG628705	GO:0003674	3459	3.79004	-1.09267	4.67717	0.000113067	0.00345761	1.26777
ENSMUSG00000015843	Rxrg	Nr2b3	GO:0000977	2297	3.78762	1.71692	9.06099	6.50581e-09	1.17159e-06	10.5333
ENSMUSG00000024675	Ms4a4c	5830413L19Rik	GO:0003674	1751	3.77506	6.13388	14.1243	1.42129e-12	1.27903e-09	18.7862
ENSMUSG00000030365	Clec2i	Clr-g	GO:0001765	3110	3.71997	-1.39793	4.11917	0.000444219	0.00989646	0.0484799
ENSMUSG00000096802	NA	NA	NA	891	3.71911	-4.06187	5.63215	1.12084e-05	0.000536925	2.86885
ENSMUSG00000032766	Gng11	0610037B21Rik	GO:0004871	919	3.71817	-2.84664	5.10188	4.01401e-05	0.00152596	1.89705
ENSMUSG00000043263	Pyhin1	4930422C14	GO:0000978	3547	3.65219	6.00294	8.09565	4.53896e-08	5.96475e-06	8.65299
ENSMUSG00000030107	Usp18	1110058H21Rik	GO:0004197	2790	3.62913	7.32458	9.03438	6.85255e-09	1.22271e-06	10.4128
ENSMUSG00000052776	Oas1a	L3	GO:0001730	1885	3.62468	5.20545	10.9552	2.01928e-10	7.8546e-08	14.0285
ENSMUSG00000025324	Atp10a	Atp10c	GO:0000166	5587	3.61996	2.60111	6.2312	2.7404e-06	0.000167604	4.72312
ENSMUSG00000021640	Naip1	AV364616	GO:0000166	5353	3.618	-3.02015	4.12667	0.000436127	0.00974969	-0.0351749
ENSMUSG00000023903	Mmp25	F730048C11Rik	GO:0004222	3373	3.6021	0.357561	4.89798	6.59168e-05	0.00228523	1.75914
ENSMUSG00000013974	Mcemp1	1810033B17Rik	GO:0003674	1494	3.58945	4.25077	6.62111	1.12016e-06	7.69821e-05	5.56968
ENSMUSG00000075602	Ly6a	Ly-6A.2	GO:0005622	1205	3.55305	5.26655	18.1482	8.3643e-15	1.62677e-11	23.8749
ENSMUSG00000034329	Brip1	3110009N10Rik	GO:0000166	7454	3.50525	0.0137759	4.11626	0.000447398	0.0099559	0.0572879
ENSMUSG00000035273	Hpse	HSE1	GO:0005576	3516	3.50085	-1.27364	4.31358	0.000275755	0.00692432	0.484644
ENSMUSG00000000184	Ccnd2	2600016F06Rik	GO:0000082	9409	3.49804	2.63843	5.40216	1.94347e-05	0.000847503	2.8355
ENSMUSG00000000386	Mx1	AI893580	GO:0000166	3646	3.45241	3.30417	5.76382	8.19722e-06	0.000413025	3.75125
ENSMUSG00000070691	Runx3	AML2	GO:0000122	5003	3.4213	-1.31535	4.84841	7.43908e-05	0.002525	1.53961
ENSMUSG00000030789	Itgax	AI449405	GO:0007155	4803	3.38683	4.74697	15.4436	2.33465e-13	2.67098e-10	20.5966
ENSMUSG00000034883	Lrr1	2410005L11Rik	GO:0003674	1501	3.3759	-4.40903	5.75068	8.45654e-06	0.000421721	3.09895
ENSMUSG00000051747	Ttn	1100001C23Rik	GO:0000794	116825	3.35648	0.306358	4.44841	0.000198081	0.00543369	0.771992
ENSMUSG00000025491	Ifitm1	1110036C17Rik	GO:0001503	1094	3.34849	-0.308381	4.58884	0.000140379	0.00412422	0.91147
ENSMUSG00000073555	Gm4951	EG240327	GO:0003674	2645	3.32879	3.91379	7.95485	6.08809e-08	7.5902e-06	8.39169
ENSMUSG00000035692	Isg15	G1p2	GO:0005515	756	3.31731	6.08368	6.15568	3.26579e-06	0.000194835	4.45221
ENSMUSG00000021250	Fos	D12Rfj1	GO:0000978	2352	3.27952	3.86023	5.73499	8.77725e-06	0.000434373	3.66409
ENSMUSG00000026875	Traf1	4732496E14Rik	GO:0005164	8819	3.27047	4.18786	4.86629	7.12146e-05	0.00243565	1.73083
ENSMUSG00000072109	NA	NA	NA	2323	3.26481	-1.64111	5.58325	1.25948e-05	0.000593114	3.1278
ENSMUSG00000035352	Ccl12	MCP-5	GO:0000165	537	3.26303	9.93315	13.2523	5.06373e-12	3.5173e-09	17.4923
ENSMUSG00000074151	Nlrc5	AI451557	GO:0000166	8493	3.23756	2.95139	5.264	2.71106e-05	0.00111475	2.6137
ENSMUSG00000104941	NA	NA	NA	904	3.23458	-3.03002	4.78227	8.74356e-05	0.00286285	1.4146
ENSMUSG00000027322	Siglec1	Cd169	GO:0005515	7143	3.22769	3.05583	4.36422	0.000243531	0.00636618	0.528542
ENSMUSG00000028542	Slc6a9	Glyt-1	GO:0005283	5141	3.21997	0.288961	4.25201	0.000320717	0.00778198	0.354914
ENSMUSG00000017724	Etv4	AW414408	GO:0000978	3104	3.21176	-2.61126	4.24666	0.000324956	0.00784117	0.23696
ENSMUSG00000035385	Ccl2	AI323594	GO:0001525	1138	3.20936	5.26221	5.97657	4.96329e-06	0.000275017	4.0297
ENSMUSG00000024772	Ehd1	AA409636	GO:0000166	3705	3.19289	6.38385	9.00581	7.24602e-09	1.26962e-06	10.4799
ENSMUSG00000090231	Cfb	AI195813	GO:0002376	2825	3.18599	-0.706321	5.95096	5.27095e-06	0.00028959	3.81267
ENSMUSG00000033350	Chst2	AI428561	GO:0000139	7328	3.17983	2.15701	9.42411	3.23231e-09	6.58451e-07	11.2126
ENSMUSG00000038390	Gpr162	A-2	GO:0003674	3838	3.17607	0.194841	8.95342	8.02955e-09	1.37163e-06	10.1743
ENSMUSG00000042622	Maff	Maff	GO:0001228	2119	3.15196	1.18845	4.92786	6.12858e-05	0.00216325	1.76551
ENSMUSG00000092349	Platr17	Platr17	NA	807	3.11564	-3.09154	4.55898	0.000151038	0.00433904	0.80332
ENSMUSG00000090881	Gm6904	EG628693	GO:0003674	898	3.11224	-1.83174	4.58354	0.000142212	0.00415921	1.01805
ENSMUSG00000079017	Ifi27l2a	2310061N23Rik	GO:0003674	463	3.1108	5.69042	16.9381	3.50471e-14	5.24331e-11	22.5843
ENSMUSG00000030283	St8sia1	9330109E03Rik	GO:0003828	9341	3.04312	0.27874	5.38488	2.02592e-05	0.000875601	2.88847
ENSMUSG00000031327	Chic1	Brx	GO:0003674	7375	3.00301	1.52328	7.76004	9.17949e-08	1.07549e-05	7.9612
ENSMUSG00000040037	Negr1	5330422G01Rik	GO:0003674	10506	3.00282	-1.35299	4.57221	0.000146216	0.00423178	1.04822
ENSMUSG00000035929	H2-Q4	H-2Q4	GO:0002474	2596	2.95917	3.23584	9.93243	1.24809e-09	3.06221e-07	11.9554
ENSMUSG00000071311	Gpr31b	12-HETER	GO:0004871	960	2.95803	-1.37347	4.45323	0.000195755	0.00538508	0.57102
ENSMUSG00000038580	Sct	Sct	GO:0005102	645	2.95741	-4.34867	4.67249	0.00011437	0.00349197	0.997418
ENSMUSG00000001128	Cfp	BCFG	GO:0002376	1736	2.95544	0.189127	4.73494	9.81622e-05	0.00310938	1.36751
ENSMUSG00000073406	H2-Bl	H2-B1	GO:0002474	1682	2.91549	-2.18619	4.47417	0.000185953	0.00514568	0.670034
ENSMUSG00000033880	Lgals3bp	90K	GO:0005044	2847	2.87403	10.1036	20.2122	8.72974e-16	2.12231e-12	26.2142
ENSMUSG00000073405	NA	NA	NA	1067	2.81137	0.437183	5.25458	2.77348e-05	0.00112948	2.559
ENSMUSG00000026222	Sp100	A430075G10Rik	GO:0003677	7556	2.80856	6.07667	10.5751	3.91797e-10	1.27001e-07	13.2919
ENSMUSG00000070806	Zmynd12	AI414736	GO:0003674	1869	2.76486	-4.33649	4.545	0.000156302	0.00444432	0.760376
ENSMUSG00000033355	Rtp4	5830458K16Rik	GO:0001580	2131	2.76444	7.425	10.7538	2.86291e-10	9.94299e-08	13.5191
ENSMUSG00000073403	NA	NA	NA	1762	2.75393	-2.33721	4.60003	0.000136582	0.00404776	0.904339
ENSMUSG00000012123	Aim1l	Aim1l	GO:0003674	6942	2.75252	-3.32543	4.32924	0.000265355	0.00677078	0.355869
ENSMUSG00000028459	Cd72	CD72c	GO:0005887	3422	2.74559	6.96678	9.68597	1.97197e-09	4.5121e-07	11.752
ENSMUSG00000061232	H2-K1	H-2K	GO:0001916	2608	2.73856	11.1177	40.7633	2.30169e-22	4.47655e-18	41.3121
ENSMUSG00000106734	NA	NA	NA	4690	2.73854	1.4173	4.65696	0.000118804	0.0035991	1.26075
ENSMUSG00000097352	C920009B18Rik	C920009B18Rik	NA	6564	2.72477	1.40159	4.44041	0.000202009	0.00552585	0.771002
ENSMUSG00000073411	H2-D1	H-2D	GO:0001916	2579	2.71693	11.5262	36.3196	2.87683e-21	2.79757e-17	38.8682
ENSMUSG00000097194	9330175E14Rik	A630085K21	NA	5938	2.70732	0.991973	4.25169	0.000320968	0.00778198	0.349987
ENSMUSG00000082088	NA	NA	NA	1062	2.70305	-0.575968	5.5145	1.48443e-05	0.000687396	3.11776
ENSMUSG00000068631	NA	NA	NA	319	2.69395	-2.23505	4.4128	0.000216164	0.00580686	0.529325
ENSMUSG00000044469	Tnfaip8l1	2600017J23Rik	GO:0005515	2379	2.66056	-0.330302	4.21542	0.000350835	0.00828082	0.264808
ENSMUSG00000029814	Igf2bp3	2610101N11Rik	GO:0000166	8159	2.62467	1.81904	5.11095	3.92666e-05	0.00150166	2.2843
ENSMUSG00000006930	Hap1	HAP-1	GO:0005102	3766	2.61632	-0.150861	5.04083	4.65545e-05	0.00172137	2.12059
ENSMUSG00000027803	Wwtr1	2310058J06Rik	GO:0000122	4779	2.58699	2.31726	4.24226	0.000328487	0.00790687	0.330451
ENSMUSG00000036067	Slc2a6	A330096C23	GO:0005351	3211	2.57657	5.977	5.91594	5.72333e-06	0.000310726	3.90603
ENSMUSG00000061852	NA	NA	NA	603	2.5721	-4.42822	4.78433	8.6996e-05	0.00285849	1.1964
ENSMUSG00000073402	Gm8909	EG667977	GO:0002474	1544	2.57051	-1.97278	4.76892	9.0335e-05	0.0029347	1.30901
ENSMUSG00000069793	Slfn9	9830137M10Rik	GO:0003674	4726	2.56816	2.41978	4.52573	0.000163867	0.0046189	0.862469
ENSMUSG00000028064	Sema4a	AI132332	GO:0001525	5406	2.56211	6.21321	7.03951	4.38086e-07	3.62567e-05	6.41802
ENSMUSG00000099569	NA	NA	NA	888	2.56186	-1.88686	4.53464	0.000160325	0.00453221	0.873634
ENSMUSG00000094796	BC147527	BC147527	NA	504	2.55501	1.54055	11.0851	1.6158e-10	6.6586e-08	14.1039
ENSMUSG00000070427	Il18bp	IL-18BP	GO:0005576	3026	2.53806	3.80652	9.15229	5.44798e-09	1.02872e-06	10.7722
ENSMUSG00000018339	Gpx3	AA960521	GO:0004601	1813	2.5299	0.526412	5.31738	2.38344e-05	0.0010012	2.61567
ENSMUSG00000028270	Gbp2	Gbp2	GO:0000166	2516	2.46516	7.60458	7.37273	2.10834e-07	2.04006e-05	6.97133
ENSMUSG00000068758	Il3ra	CD123	GO:0004896	1394	2.45517	0.151733	5.41281	1.89437e-05	0.000831686	2.90223
ENSMUSG00000091649	Phf11b	EG236451	GO:0003674	1184	2.4435	5.60051	10.3681	5.66012e-10	1.69359e-07	12.9502
ENSMUSG00000053318	Slamf8	5830408F06Rik	GO:0003674	3079	2.41758	6.86027	12.279	2.26518e-11	1.33502e-08	16.1015
ENSMUSG00000017830	Dhx58	B430001I08Rik	GO:0000166	3272	2.37651	5.68229	7.50429	1.58601e-07	1.71368e-05	7.29887
ENSMUSG00000030577	Cd22	A530093D23	GO:0005515	4987	2.37067	4.15199	9.41382	3.29623e-09	6.60912e-07	11.232
ENSMUSG00000062960	Kdr	6130401C07	GO:0000166	9030	2.35409	2.62822	8.07798	4.70861e-08	6.10518e-06	8.7002
ENSMUSG00000025743	Sdc3	Synd3	GO:0007155	5989	2.34913	6.61028	9.08147	6.25128e-09	1.14699e-06	10.345
ENSMUSG00000036206	Sh3bp4	AI594717	GO:0005092	5112	2.33044	4.23344	4.2345	0.000334797	0.00802785	0.21858
ENSMUSG00000075611	NA	NA	NA	375	2.32762	-0.676378	8.3378	2.75624e-08	3.85655e-06	9.0469
ENSMUSG00000022026	Olfm4	GC1	GO:0005515	1640	2.3067	3.20474	6.46995	1.58108e-06	0.000101153	5.26958
ENSMUSG00000018341	Il12rb2	A930027I18Rik	GO:0004896	3794	2.30234	2.62722	5.79755	7.56805e-06	0.000388367	3.78865
ENSMUSG00000042429	Adora1	A1-AR	GO:0000186	5785	2.29001	1.22361	5.88212	6.19797e-06	0.000328458	4.0171
ENSMUSG00000057135	Scimp	A430084P05Rik	GO:0001772	1080	2.25935	4.69583	10.6323	3.54198e-10	1.18772e-07	13.4886
ENSMUSG00000039236	Isg20	1600023I01Rik	GO:0000175	1860	2.2536	3.8051	8.6224	1.54888e-08	2.36834e-06	9.78919
ENSMUSG00000039942	Ptger4	EP4	GO:0001934	6648	2.24625	4.56761	4.34623	0.00025452	0.0065565	0.45301
ENSMUSG00000039304	Tnfsf10	A330042I21Rik	GO:0005125	5266	2.21146	3.77425	7.65032	1.1594e-07	1.31867e-05	7.72371
ENSMUSG00000001166	Oas1c	Oasl2	GO:0003725	2405	2.19889	1.02705	5.38122	2.04386e-05	0.0008814	2.88965
ENSMUSG00000040483	Xaf1	Fbox39	GO:0005634	4689	2.19555	5.28532	8.62942	1.52725e-08	2.35741e-06	9.68795
ENSMUSG00000004709	Cd244	2B4	GO:0004872	4876	2.17398	4.60318	5.84264	6.80288e-06	0.000356629	3.91315
ENSMUSG00000026104	Stat1	2010005J02Rik	GO:0000790	7105	2.10903	6.57067	8.78757	1.11398e-08	1.76144e-06	9.81136
ENSMUSG00000045502	Hcar2	Gpr109a	GO:0001614	1930	2.08336	7.43016	5.15784	3.50469e-05	0.00137702	1.91878
ENSMUSG00000043740	B430306N03Rik	Treml6	GO:0003674	6937	2.07496	4.55105	10.5378	4.18483e-10	1.31276e-07	13.2572
ENSMUSG00000003484	Cyp4f18	1810054N16Rik	GO:0000038	1855	2.0659	2.0213	4.61595	0.000131357	0.00391235	1.04839
ENSMUSG00000029798	Herc6	1700121D12Rik	GO:0002244	9292	2.06058	5.32448	6.15591	3.26402e-06	0.000194835	4.2756
ENSMUSG00000090394	4930523C07Rik	4930523C07Rik	GO:0003674	10195	2.05822	2.93468	7.18389	3.18539e-07	2.82889e-05	6.84961
ENSMUSG00000072620	Slfn2	Shlf2	GO:0008285	1664	2.05637	8.83209	11.1628	1.41537e-10	6.11725e-08	14.1578
ENSMUSG00000028362	Tnfsf8	CD153	GO:0005125	3807	2.02496	0.865646	5.27536	2.63772e-05	0.00109151	2.53173
ENSMUSG00000058163	Gm5431	EG432555	GO:0003674	3800	2.02413	3.6431	6.14338	3.3606e-06	0.000199269	4.42392
ENSMUSG00000018920	Cxcl16	0910001K24Rik	GO:0005041	3021	2.0123	8.41867	23.2374	4.51711e-17	2.19633e-13	29.2119
ENSMUSG00000031210	Gpr165	6530406P05Rik	GO:0003674	4545	-2.00017	2.11585	-13.4948	3.53328e-12	2.64303e-09	18.0257
ENSMUSG00000103197	NA	NA	NA	1735	-2.02818	-2.80069	-4.47654	0.000184873	0.00512924	0.847649
ENSMUSG00000064039	Ccr1l1	Cmkbr1l1	GO:0004871	1460	-2.03751	-2.39207	-5.61317	1.1727e-05	0.000557649	3.38025
ENSMUSG00000091418	NA	NA	NA	1945	-2.0397	-3.12802	-4.82869	7.80616e-05	0.00261311	1.57312
ENSMUSG00000021872	Rnase10	4930474F22Rik	GO:0003382	1665	-2.05087	1.54189	-4.92191	6.2181e-05	0.00219087	1.7943
ENSMUSG00000040276	Pacsin1	A830061D09Rik	GO:0005515	4886	-2.12908	-0.0518048	-4.35453	0.000249391	0.00649319	0.557785
ENSMUSG00000026589	Sec16b	Lztr2	GO:0003674	5410	-2.15278	-0.396726	-4.93328	6.04825e-05	0.00214267	1.79232
ENSMUSG00000006235	Epor	Epor	GO:0003007	1829	-2.18967	-1.95268	-4.32883	0.000265623	0.00677078	0.524887
ENSMUSG00000040694	Apobec2	Arp1	GO:0003824	1218	-2.25947	1.05376	-5.3139	2.40355e-05	0.0010053	2.74014
ENSMUSG00000021719	Rgs7bp	A930030I01Rik	GO:0005515	5828	-2.38201	1.45951	-8.95278	8.03978e-09	1.37163e-06	10.4034
ENSMUSG00000022240	Ctnnd2	Catnd2	GO:0001763	5914	-2.44461	-0.498779	-4.70464	0.000105715	0.00327396	1.3412
ENSMUSG00000081104	NA	NA	NA	498	-2.463	-4.12203	-4.29899	0.000285802	0.00710815	0.321769
ENSMUSG00000103435	NA	NA	NA	428	-2.50808	-3.93984	-4.155	0.000406872	0.00926611	0.0341298
ENSMUSG00000042371	Slc5a10	C330021F16Rik	GO:0005215	2365	-2.57258	-0.564256	-5.6806	9.98747e-06	0.000484405	3.55629
ENSMUSG00000107061	NA	NA	NA	1195	-2.57634	-4.43214	-4.27337	0.000304344	0.00745488	0.24234
ENSMUSG00000027200	Sema6d	1110067B02Rik	GO:0005515	10559	-2.57991	1.5713	-5.42363	1.8458e-05	0.000823373	2.96431
ENSMUSG00000087006	Gm13889	Ag2	NA	1392	-2.70022	1.86113	-4.41168	0.000216762	0.00581491	0.693092
ENSMUSG00000032530	Lyzl4	1810009N24Rik	GO:0003674	1287	-2.72989	-0.999076	-5.01705	4.93253e-05	0.00181005	2.07232
ENSMUSG00000063821	Dupd1	EG435391	GO:0004721	1093	-2.7437	-4.01419	-4.5504	0.000154247	0.00440007	0.857753
ENSMUSG00000028328	Tmod1	E-Tmod	GO:0003779	3946	-2.78045	-0.843724	-4.7702	9.00526e-05	0.0029347	1.47144
ENSMUSG00000042589	Cux2	1700051K22Rik	GO:0000122	10082	-2.8227	-1.49003	-4.2966	0.000287482	0.00713169	0.439695
ENSMUSG00000084908	NA	NA	NA	1793	-2.82854	-3.87704	-4.41061	0.000217332	0.00582217	0.541283
ENSMUSG00000038552	Fndc4	2810430J06Rik	GO:0003674	3039	-2.90546	0.0587009	-4.54432	0.000156565	0.00444532	0.942687
ENSMUSG00000060212	Pcnxl2	A830048P05	GO:0003674	9574	-2.92511	-3.71061	-4.21775	0.000348842	0.00826763	0.195129
ENSMUSG00000024379	Tslp	Tslp	GO:0005125	1133	-3.05552	-2.31994	-4.17777	0.00038478	0.00886681	0.152311
ENSMUSG00000103590	NA	NA	NA	313	-3.09599	-4.16846	-4.55719	0.000151699	0.00434836	0.794798
ENSMUSG00000097645	NA	NA	NA	624	-3.1446	-4.7465	-4.82655	7.84702e-05	0.00262132	1.28766
ENSMUSG00000040987	Mill2	Micb	GO:0002429	2257	-3.25935	-4.3614	-5.21336	3.06396e-05	0.00121614	2.03058
ENSMUSG00000026826	Nr4a2	HZF-3	GO:0000977	4059	-3.2626	-3.70483	-4.55994	0.000150682	0.00433524	0.910695
ENSMUSG00000085400	NA	NA	NA	862	-3.59535	-4.217	-5.41302	1.89343e-05	0.000831686	2.45598
ENSMUSG00000021198	Unc79	9030205A07Rik	GO:0003674	14265	-3.62492	-3.18681	-4.15799	0.0004039	0.00925014	0.106199
ENSMUSG00000025813	Homer2	9330120H11Rik	GO:0003779	12621	-3.64154	-4.31673	-4.17501	0.000387388	0.00890581	0.0381437
ENSMUSG00000110167	NA	NA	NA	3620	-3.68991	-4.47541	-6.02728	4.40703e-06	0.000251356	3.55067
ENSMUSG00000079559	Gm684	Gm684	GO:0003674	1263	-3.80617	-1.49466	-4.71753	0.000102433	0.00320293	1.15459
ENSMUSG00000035681	Kcnc2	AW047325	GO:0001508	6196	-3.85141	-4.2787	-4.62744	0.000127709	0.00381538	0.932828
ENSMUSG00000107676	NA	NA	NA	2930	-3.89723	-3.35007	-4.54235	0.00015732	0.00445374	0.773098
ENSMUSG00000055675	Kbtbd11	2900016B01Rik	GO:0003674	7137	-4.07733	-4.03555	-6.92561	5.64393e-07	4.39606e-05	5.24581
ENSMUSG00000022122	Ednrb	ET-B	GO:0000122	4037	-4.36877	-0.669801	-4.15013	0.000411757	0.00935544	0.121451
ENSMUSG00000015854	Cd5l	2017-01-06	GO:0005044	2036	-4.77054	-3.03257	-5.76814	8.1137e-06	0.000409879	3.35873
